# Supplementary material for: Construction and Validation of an Immune Cell Signature Score to Evaluate Prognosis and Therapeutic Efficacy in Hepatocellular Carcinoma
Source: Front Genet. 2021 Sep 27;12:741226. doi: 10.3389/fgene.2021.741226 (PMC8503558; doi:10.3389/fgene.2021.741226)
Supplement: Supplementary Table S1 — | The clinical characteristics of liver cancer patients in the three cohorts. [file Table_1.xlsx]

## Sheet: Sheet1
Table S1 : The clinical characteristics of liver cancer patients in the three cohorts. ICGC cohorts.
Clinical characteristics		Total	%
TCGA		347	100
Survival status	Alive	219	63.11
	Death	128	36.89
Age	≤60	164	47.26
	>60	183	52.74
Gender	Female	112	32.28
	Male	235	67.72
AJCC Stage	I	163	46.97
	II	78	22.48
	III	79	22.77
	IV	3	0.86
	unkown	24	6.91
Vascular_tumor_cell_type
	Macro	16	4.61
	Micro	85	24.5
	None	192	55.33
	unknown	54	45.56
ICGC		212
Survival status	Alive	176	83.02
	Death	36	16.98
Age	≤60	43	18.4
	＞60	169	81.6
Gender	Female	50	23.58
	Male	162	76.42
TNM Stage	I	33	15.57
	II	102	48.11
	III	61	28.77
	IV	16	7.55
Virus
	HBV	53	25
	HBV, HCV	4	1.89
	HCV	123	58.02
	NBNC	32	15.01
GSE14520		209
Survival status	Alive	130	62.2
	Death	79	37.8
Age	＜60	168	80.38
	≥60	41	19.62
Gender	Female	26	12.44
	Male	183	87.56
TNM Stage	I	96	45.93
	II	78	37.32
	III	51	24.4
	unknown	17	8.13
