# Supplementary material for: Construction and Validation of an Immune Cell Signature Score to Evaluate Prognosis and Therapeutic Efficacy in Hepatocellular Carcinoma
Source: Front Genet. 2021 Sep 27;12:741226. doi: 10.3389/fgene.2021.741226 (PMC8503558; doi:10.3389/fgene.2021.741226)
Supplement: Supplementary Table S3 — | The significant immune cell signatures by performing univariate Cox regression analyses. [file Table_3.xlsx]

## Sheet: Table S2
Table S3: The significant immune cell signatures by performing univariate Cox regression analyses.
Variables	HR	95% CI	P value	Coefficients
Angiogenesis	0.69318	0.5611-0.8564	0.000682324	-0.366466
CD8_cluster	0.728858	0.5794-0.9169	0.00691179	-0.316277
CD8A	0.800731	0.6895-0.9299	0.00359301	-0.22223
CHANG_CORE_SERUM_RESPONSE_UP	1.27864	1.1575-1.4124	1.3e-06	0.245796
CSR_Activated_15701700	1.47593	1.2237-1.7802	4.68e-05	0.389291
Cytokine_Receptors	0.201906	0.0731-0.5577	0.00202446	-1.59995
Cytotoxic_lymphocytes_MCPcounter	0.591463	0.4224-0.8281	0.00222837	-0.525156
Effector_memory_CD8_T_cell	0.528823	0.3517-0.7952	0.00220372	-0.637102
Eosinophil	0.413374	0.2446-0.6986	0.000967657	-0.883402
G_GIMAP4	0.66943	0.5302-0.8452	0.000739225	-0.401329
Interferons	0.263887	0.1041-0.669	0.00500463	-1.33223
LIexpression_score	0.727546	0.581-0.9111	0.00558088	-0.318078
MCD3_CD8_21214954	0.61712	0.4582-0.8311	0.00148215	-0.482692
Module11_Prolif_score	1.63561	1.318-2.0298	7.97e-06	0.492018
Natural_killer_T_cell	2.49263	1.245-4.9906	0.00992043	0.91334
NK_cells_activated	0.603338	0.4329-0.8409	0.0028551	-0.505278
NK_cells_ImSig	0.472888	0.2957-0.7561	0.00176515	-0.748896
NK_cells_MCPcounter	0.480349	0.2833-0.8145	0.00650235	-0.733243
NK_cells_resting	0.583241	0.4135-0.8226	0.0021207	-0.539154
Proliferation_ImSig	1.46194	1.2282-1.7402	1.94e-05	0.379764
T_cells_CD4_memory_resting	0.663863	0.4894-0.9005	0.00843889	-0.409679
T_cells_CD4_naive	0.652825	0.4783-0.8911	0.00722142	-0.426446
T_cells_CD8	0.635562	0.468-0.8631	0.00369861	-0.453246
TNBC_B_Cell	0.42253	0.2451-0.7285	0.00193493	-0.861496
TREM1_data	1.31282	1.1716-1.4711	2.76e-06	0.272177
